# Supplementary material for: Turning Complexity into Simplicity: In Situ Synthesis of High-Performance Si@C Anode in Battery Manufacturing Process by Partially Carbonizing the Slurry of Si Nanoparticles and Dual Polymers
Source: Molecules. 2023 Dec 28;29(1):175. doi: 10.3390/molecules29010175 (PMC10779834; doi:10.3390/molecules29010175)
Supplement: Supplementary file 1 [file molecules-29-00175-s001.zip]

Archive with 1 entries (1 files):
- molecules-2727793-supplementary.pdf
